# Supplementary material for: Resting-state abnormalities in functional connectivity of the default mode network in migraine: A meta-analysis
Source: Front Neurosci. 2023 Mar 1;17:1136790. doi: 10.3389/fnins.2023.1136790 (PMC10014826; doi:10.3389/fnins.2023.1136790)
Supplement: Supplementary file 1 [file Data_Sheet_1.ZIP]

Archive with 11 entries (10 files):
- coordinates_data/
- coordinates_data/Cao.txt
- coordinates_data/Chou.txt
- coordinates_data/Colon.txt
- coordinates_data/Hubbard.txt
- coordinates_data/Lo Buono.txt
- coordinates_data/Messina.txt
- coordinates_data/Tessitore.txt
- coordinates_data/Zhang.txt
- coordinates_data/Zou.txt
- Supplementary materials.docx
