# Supplementary material for: Resting-state abnormalities in functional connectivity of the default mode network in migraine: A meta-analysis
Source: Front Neurosci. 2023 Mar 1;17:1136790. doi: 10.3389/fnins.2023.1136790 (PMC10014826; doi:10.3389/fnins.2023.1136790)
Supplement: Supplementary file 1 [file Data_Sheet_1.ZIP › coordinates_data/Cao.txt]

-27	33	45	-4.538804
-21	24	60	-3.448541
-6	-33	36	-4.415872
6	-54	33	-3.620534
