# Supplementary material for: Resting-state abnormalities in functional connectivity of the default mode network in migraine: A meta-analysis
Source: Front Neurosci. 2023 Mar 1;17:1136790. doi: 10.3389/fnins.2023.1136790 (PMC10014826; doi:10.3389/fnins.2023.1136790)
Supplement: Supplementary file 1 [file Data_Sheet_1.ZIP › coordinates_data/Chou.txt]

-26	-18	76	4.8
6	-62	-10	4.53
-48	-21	59	3.9
11	-36	-36	4.55
-24	-13	73	3.77
-25	-14	74	4.35
-56	-1	-6	4.13
-49	-23	53	3.76
4	-28	56	3.57
-22	-12	64	5.03
-36	-68	-2	4.90
27	-39	-4	4.03
8	-82	-6	3.70
12	-37	7	4.27
-56	-8	-4	4.82
-25	-15	74	4.81
-6	-70	-42	4.39
-44	-66	-12	4.35
-48	-54	30	4.29
-28	-30	-12	3.48
55	-5	-9	4.10
5	49	-9	4.06
54	-59	32	3.89
-20	-62	50	3.85
60	-36	-9	3.74
-18	-29	9	4.94
6	-62	-11	4.60
22	-22	6	4.50
-31	-11	72	4.39
8	-90	-2	4.22
-45	-25	54	4.10
-13	-97	-5	3.89
-38	-16	62	4.14
22	-70	-20	4.11
6	-62	-22	4.11
-4	-78	-12	3.75
-20	-52	30	4.47
26	-68	-40	4.31
