# Supplementary material for: Resting-state abnormalities in functional connectivity of the default mode network in migraine: A meta-analysis
Source: Front Neurosci. 2023 Mar 1;17:1136790. doi: 10.3389/fnins.2023.1136790 (PMC10014826; doi:10.3389/fnins.2023.1136790)
Supplement: Supplementary file 1 [file Data_Sheet_1.ZIP › coordinates_data/Colon.txt]

-30	-34	60	3.19949
-2	-62	36	3.498233
30	-62	12	2.886227
14	-86	24	3.335208
