# Supplementary material for: Resting-state abnormalities in functional connectivity of the default mode network in migraine: A meta-analysis
Source: Front Neurosci. 2023 Mar 1;17:1136790. doi: 10.3389/fnins.2023.1136790 (PMC10014826; doi:10.3389/fnins.2023.1136790)
Supplement: Supplementary file 1 [file Data_Sheet_1.ZIP › coordinates_data/Hubbard.txt]

-52	16	28	-4.98
54	10	26	-3.96
34	-62	44	-4.09
36	36	-6	-3.54
60	-44	-22	-5.37
-32	-38	42	-5.53
44	-32	48	-3.79
2	30	46	-3.87
