# Supplementary material for: Resting-state abnormalities in functional connectivity of the default mode network in migraine: A meta-analysis
Source: Front Neurosci. 2023 Mar 1;17:1136790. doi: 10.3389/fnins.2023.1136790 (PMC10014826; doi:10.3389/fnins.2023.1136790)
Supplement: Supplementary file 1 [file Data_Sheet_1.ZIP › coordinates_data/Lo Buono.txt]

18	-54	0	3.54
21	-75	0	3.21
9	-93	0	4.85
18	-45	0	2.8
-18	-54	0	4.0
-21	-75	0	3.1
-9	-93	0	4.57
-12	-45	0	3.5
