# Supplementary material for: Resting-state abnormalities in functional connectivity of the default mode network in migraine: A meta-analysis
Source: Front Neurosci. 2023 Mar 1;17:1136790. doi: 10.3389/fnins.2023.1136790 (PMC10014826; doi:10.3389/fnins.2023.1136790)
Supplement: Supplementary file 1 [file Data_Sheet_1.ZIP › coordinates_data/Zhang.txt]

-6	-48	12	4.83
-42	-72	-9	-6.34
-42	-78	6	-5.23
45	-54	6	-5.10
21	-66	42	-4.71
-12	-93	21	-5.32
18	-84	39	-5.24
-18	-51	57	-5.03
12	-63	66	-4.68
-24	-42	66	-4.59
21	57	27	-6.27
-30	48	24	-4.30
-18	-78	-54	-4.64
39	24	-18	-5.57
-45	18	3	-5.39
60	-24	42	-5.37
27	-9	63	-5.02
9	-30	-27	-4.81
15	-36	45	-4.69
12	24	30	-4.48
-9	12	45	-4.29
